# Supplementary material for: Cryptosporidium parvum protease INS6 plays an important role in parasite proliferation and pathogenicity
Source: PLoS Negl Trop Dis. 2025 Sep 12;19(9):e0013532. doi: 10.1371/journal.pntd.0013532 (PMC12443312; doi:10.1371/journal.pntd.0013532)
Supplement: S2 Table — (XLSX) [file pntd.0013532.s002.xlsx]

## Sheet: Fig. 1D
Fecal luminescence measurements of mice infected with INS6-3HA sporozoites.
Days post infection	Exp. 1	Exp. 2	Exp. 3	Exp. 4
6	33.9167	8.52381	7.22222	9.31579
9	3216.69	2472.38	2041.68	14.92
12	41558	141936	32836.8	128060
15	39563.1	57811.8	91280.2	51058.2
18	63252.9	49070.8	80216.1	101626
21	36944	538631	11519	88054.7
24	8363.18	88687.2	123923	167830
27	66381.4	96418.7	34919.7	184448

## Sheet: Fig. 3B
Fecal luminescence measurements in mice infected with Δins6 sporozoites. Ifng−/− mice infected with electroporated Δins6 sporozoites have their fecal samples analyzed for relative luminescence at the indicated time points post-infection.
Days post infection	Exp. 1	Exp. 2	Exp. 3
3	14.4545	4.57692	3.02857
6	13.2333	17.3333	6.52381
9	5223.83	38.5333	256.357
12	15825.1	1629.88	1095.42
15	19059.7	16447.3	27061.3
18	43941.9	63572	60551.5
21	39426.7	83092.6	36472.5
27	46184.4	51567.8	53507.1

## Sheet: Fig. 4A
Relative luminescence measurements of INS6-3HA and Δins6 parasites grown on HCT-8 cells.
	INS6-3HA								Δins6
Days post infection	Exp. 1-1	Exp. 1-2	Exp. 1-3	Exp. 1-4	Exp. 2-1	Exp. 2-2	Exp. 2-3	Exp. 2-4	Exp. 1-1	Exp. 1-2	Exp. 1-3	Exp. 1-4	Exp. 2-1	Exp. 2-2	Exp. 2-3	Exp. 2-4
3	1.0348	1.02137	0.930063	1.01377	0.860534	0.931187	1.03903	1.16925	0.856055	0.922896	1.20572	1.01533	0.773486	1.20393	1.01124	1.01134
12	1.89429	2.58325	2.65586	2.2633	1.61645	1.70141	1.90329	2.21594	1.11948	1.20062	1.12467	0.951181	1.08286	1.16706	1.26719	0.999542
24	3.75373	4.4644	4.34399	4.47666	2.64429	3.6422	3.20972	3.79338	1.73024	1.80519	1.92804	1.65293	1.6566	1.57336	1.69245	1.38194
36	8.14172	8.89414	9.43787	10.5054	4.87394	4.43349	4.94439	4.4986	3.94888	4.14395	4.06426	4.26927	2.4774	2.74179	2.43259	2.27557
48	8.16664	10.1729	10.3694	12.0736	8.87958	7.44375	6.70537	6.70144	5.87717	4.9429	5.08518	5.88108	3.08624	3.42282	3.36822	3.44175

## Sheet: Fig. 4B
Fecal luminescence measurements in mice infected with INS6-3HA and Δins6 oocysts.
	INS6-3HA						Δins6					Uninfected
Days post infection	Exp. 1	Exp. 2	Exp. 3	Exp. 4	Exp. 5	Exp. 6	Exp. 1	Exp. 2	Exp. 3	Exp. 4	Exp. 5	Exp. 1	Exp. 2	Exp. 3	Exp. 4	Exp. 5
2	131.6	48.5	18	3.89	22.25	17.22	14.67	6.71	11.3	24.88	10.29	38.67	5.67	5	11.6	6
4	154.33	48.33	22.71	515.64	108.75	323.89	114.86	54.78	227.5	273.67	35.2	6.75	14	13.38	3.57	10.18
6	22044.9	582.25	2785.38	5176.91	4493.13	7625.13	282.6	407.33	489.85	356.78	94.29	12.27	8.4	15.38	23.86	11.5
8	19019.7	18806.3	38501.3	58749	61204.3	17461	1767.73	454.88	12109.7	1468.5	746.63	3.91	38.33	16.88	12.6	2.62
10	604115	353168	13791.1	942009	68722	71221.7	10115	3815.2	110782	22544.5	1332.71	68.33	24.43	13.67	30.67	27.29
12	2273661	1.48895e+06	70301.2	1.12148e+06	222639	128118	50912.7	21578.1	255329	96830.4	10703.8	38.5	4.33	3.89	4.25	10.29
14	1.45515e+06	1296971	434501	958169	835595	180186	131012	58925	176140	178682	108335	44.38	22.8	12	28	7.9
16	445971	323608	120076	371307	175374	98909.1	145320	85555	209602	187472	130185	39	6.86	40.38	6.11	19.43
18	1.2981e+06	916698	164264	672939	288604	184447	210179	380651	126920	77317.8	516914	13.64	2.56	3.33	7.7	11.44
Area under the curve analysis in mice infected with INS6-3HA and Δins6 oocysts.
INS6-3HA					Δins6
Exp. 1	Exp. 2	Exp. 3	Exp. 4	Exp. 5	Exp. 1	Exp. 2	Exp. 3	Exp. 4	Exp. 5
7879628	1522962	7586188	3023437	1190601	887790	720927	1654763	1051044	1018640

## Sheet: Fig. 4D
Quantification of parasite numbers per villus in the small intestine of infected mice
INS6-3HA										Δins6
Exp. 1	Exp. 2	Exp. 3	Exp. 4	Exp. 5	Exp. 6	Exp. 7	Exp. 8	Exp. 9	Exp. 10	Exp. 1	Exp. 2	Exp. 3	Exp. 4	Exp. 5	Exp. 6	Exp. 7	Exp. 8	Exp. 9	Exp. 10
44	37	28	28	33	27	24	42	25	31	12	12	23	20	25	33	20	13	21	27

## Sheet: Fig. 5B
The ratio of villus height to crypt depth in mice infected with INS6-3HA, Δins6 strains or uninfected (two mice per group)
INS6-3HA																				Δins6																				Uninfected
Exp. 1-1	Exp. 1-2	Exp. 1-3	Exp. 1-4	Exp. 1-5	Exp. 1-6	Exp. 1-7	Exp. 1-8	Exp. 1-9	Exp. 1-10	Exp. 2-1	Exp. 2-2	Exp. 2-3	Exp. 2-4	Exp. 2-5	Exp. 2-6	Exp. 2-7	Exp. 2-8	Exp. 2-9	Exp. 2-10	Exp. 1-1	Exp. 1-2	Exp. 1-3	Exp. 1-4	Exp. 1-5	Exp. 1-6	Exp. 1-7	Exp. 1-8	Exp. 1-9	Exp. 1-10	Exp. 2-1	Exp. 2-2	Exp. 2-3	Exp. 2-4	Exp. 2-5	Exp. 2-6	Exp. 2-7	Exp. 2-8	Exp. 2-9	Exp. 2-10	Exp. 1-1	Exp. 1-2	Exp. 1-3	Exp. 1-4	Exp. 1-5	Exp. 1-6	Exp. 1-7	Exp. 1-8	Exp. 1-9	Exp. 1-10
1.34303	0.828326	1.33796	1.35628	1.04428	1.03958	1.61581	0.896151	1.15037	1.11534	1.32709	1.15533	1.81406	0.958092	1.35339	0.820934	0.593906	1.28362	1.11547	1.04032	1.43962	1.2662	1.50987	1.24945	1.4901	1.6389	1.14052	1.46906	1.80483	1.25443	1.5928	1.50987	1.69302	1.69302	1.51553	1.62152	1.43823	1.43823	1.62152	1.51553	2.12045	2.11355	2.14483	1.90583	1.79146	2.13611	2.08021	2.01581	2.07015	2.2594
[truncated: 10 more columns]

## Sheet: Fig. 5C
Body weight gain (g) in Ifng−/− mice infected with INS6-3HA or Δins6 strains, with uninfected mice used as the control
Days post infection	Uninfected					Δins6					INS6-3HA
2	2.58	2.95	2.51	1.13	0.89	2.23	1.15	0.25	1.62	0.64	1.27	2.8	1.55	1.58	0.59
4	3.65	1.97	2.84	1.84	0.99	4.19	1.75	0.93	1.69	1.08	1.13	2.52	2.49	1.56	0.97
6	5	2.37	3.74	2.17	2.73	5.43	2.51	2.26	1.94	0.77	1.32	2.79	3.83	2.12	1.3
8	4.86	2.61	3.64	1.1	1.67	5.53	2.39	2.61	2.51	1.14	1.38	2.2	3.23	1.12	1.19
10	5.13	2.71	4.73	1.8	1.14	4.97	2.75	2.71	2.54	0.93	1.06	2.42	2.86	2.31	1.91
12	5.43	3.33	5.4	2.6	0.14	3.73	2.89	3.19	2.83	1	0.4	2.62	1.49	1.65	1.67
14	5.22	2.5	4.46	2.5	1.3	3.18	2.5	3.37	2.8	1.62	0.68	2	0.25	1.54	1.55
16	5.75	2.76	3.51	3.14	1.81	2.71	2.68	3.62	3.25	1.14	1.21	2.94	0.3	2.22	1.96
18	5.5	2.88	5.38	3.41	2.7	3.34	2.62	4.17	3.64	0.59	1.63	3.38	1	2.62	1.98

## Sheet: Fig. 5D
Body weight gain (%)
Uninfected	INS6-3HA	Δins6
21.74	9.1	17.35
30.75	8.1	32.61
42.12	9.4	42.26
40.94	9.8	43.04
43.22	7.6	38.68
45.75	2.9	29.03
43.98	4.9	24.75
48.44	8.6	21.09
46.34	11.6	25.99
21.76	18.6	7.6
14.53	16.8	11.57
17.48	18.6	16.59
19.25	14.6	15.8
19.99	16.1	18.18
24.56	17.4	19.1
18.44	13.3	16.52
20.35	19.6	17.71
21.24	22.5	17.32
17.75	9.9	1.5
20.08	15.8	5.7
26.45	24.4	13.9
25.74	20.6	16
33.45	18.2	16.6
38.19	9.5	19.6
31.54	1.6	20.7
24.82	1.9	22.2
38.05	6.4	25.6
6.37	8.9	8.7
10.37	8.8	9
12.23	11.9	10.4
6.2	6.3	13.4
10.15	13	13.6
14.66	9.3	15.1
14.09	8.7	15
17.7	12.5	17.4
19.22	14.7	19.4

## Sheet: Fig. 5E
Survival curves of Ifng−/− mice infected with the INS6-3HA or Δins6 strains, or left uninfected as a control group.
1 represents death and 0 represents survival.
Days post infection	Δins6	INS6-3HA
18		1
18		1
18		1
22		1
23		1
40		0
40	0
24	1
31	1
31	1
40	0
40	0
